# Supplementary material for: Gamma-ray Irradiation of Rodent Diets Alters the Urinary Metabolome in Rats with Chemically Induced Mammary Cancer
Source: Metabolites. 2022 Oct 16;12(10):976. doi: 10.3390/metabo12100976 (PMC9608802; doi:10.3390/metabo12100976)
Supplement: Supplementary file 1 [file metabolites-12-00976-s001.zip]

Archive with 2 entries (2 files):
- metabolites-1951949-Supplementary Figures.pdf
- metabolites-1951949-Supplementary Table.pdf
